# Supplementary material for: Effect of Qingjin Huatan decoction on pulmonary function and inflammatory mediators in stable chronic obstructive pulmonary disease: A systematic review and meta-analysis
Source: PLoS One. 2025 May 7;20(5):e0322779. doi: 10.1371/journal.pone.0322779 (PMC12057979; doi:10.1371/journal.pone.0322779)
Supplement: S1 File — (XLSX) [file pone.0322779.s005.xlsx]

## Sheet: DATA
		FEV1						FVC						FEV1/FVC						PaO2						PaCO2						TNF-α						IL-6						hs-CRP
Author	Year	Treatment			Control			Treatment			Control			Treatment			Control			Treatment			Control			Treatment			Control			Treatment			Control			Treatment			Control			Treatment			Control
		mean1	sd1	n1	mean2	sd2	n2	mean1	sd1	n1	mean2	sd2	n2	mean1	sd1	n1	mean2	sd2	n2	mean1	sd1	n1	mean2	sd2	n2	mean1	sd1	n1	mean2	sd2	n2	mean1	sd1	n1	mean2	sd2	n2	mean1	sd1	n1	mean2	sd2	n2	mean1	sd1	n1	mean2	sd2	n2
Cai XM et al.	2016													65.1	8.9	32	62.4	9.7	32
Hua JG	2020													71.25	7.73	45	66.24	8.29	45	101.39	10.28	45	87.53	7.52	45	45.13	7.54	45	57.84	8.63	45
Huang XJ et al	2020																			89.46	6.12	25	84.78	6.84	25	45.24	7.9	25	51.05	9.41	25	16.07	3.53	25	20.21	4.04	25	5.13	1.02	25	8.75	1.31	25
Li JH and Wang SS	2021	1.61	0.33	42	1.39	0.29	42	2.38	0.42	42	2.04	0.54	42	68.11	6.52	42	60.61	3.85	42
Lin WX and Chen QQ	2016													71.57	5.23	33	66.01	5.91	33																			7.78	1.25	33	12.26	1.87	33	12.87	1.74	33	19.7	2.46	33
Qi HJ	2021	1.75	0.43	46	1.26	0.41	46	2.31	0.51	46	1.86	0.46	46	75.65	6.46	46	71.5	5.69	46
Sun DP and Xu GX	2020	1.62	0.52	50	1.32	0.45	50	2.21	0.35	50	1.98	0.41	50	73.25	7.23	50	68.09	6.52	50
Wan C et al.	2019	1.79	0.51	30	1.42	0.47	30	2.45	0.55	30	2.15	0.51	30	72.78	5.04	30	65.02	5.31	30
Wang DX	2023	1.68	0.43	39	1.49	0.32	39	2.58	0.68	39	2.16	0.59	39	72.14	5.02	39	67.12	4.25	39													20.14	3.58	39	28.21	4.05	39	15.21	3.02	39	19.54	3.2	39	26.58	4.15	39	35.2	5.26	39
Wu HY et al.	2023													65.34	3.92	30	61.15	5.87	30													16.96	3.94	30	22.31	4.37	30	13.66	4.47	30	21.45	4.56	30	13.24	4.21	30	27.94	5.28	30
Xia QH	2021																																					14.36	4.02	44	20.36	3.17	44	10.25	2.02	44	19.47	2.16	44
Yi LL et al.	2018													71.26	7.76	60	66.26	8.31	60	102.75	12.45	60	88.62	10.24	60	46.99	6.27	60	58.64	5.93	60	45.23	8.33	60	58.23	9.45	60	4.23	1.78	60	4.83	1.52	60	20.35	2.95	60	27.64	3.74	60
Yu T et al.	2015													71.92	7.91	27	64.69	6.93	25
Zhang XP and Zhang HF	2015	1.56	0.42	35	1.25	0.39	30	2.32	0.41	35	2.08	0.37	30	66.47	8.56	35	61.07	9.16	30	83.62	8.5	35	74.23	7.47	30	47.8	8.65	35	55.54	9.61	30
Zhang Y	2011	1.71	0.38	34	1.27	0.32	33	2.17	0.39	34	1.94	0.33	33	72.89	5.93	34	66.53	4.72	33
Zou P et al.	2020																			81.52	3.79	46	74.61	4.21	46	49.76	5.25	46	56.31	6.69	46
[truncated: 8 more columns]
