# Supplementary material for: Effect of Qingjin Huatan decoction on pulmonary function and inflammatory mediators in stable chronic obstructive pulmonary disease: A systematic review and meta-analysis
Source: PLoS One. 2025 May 7;20(5):e0322779. doi: 10.1371/journal.pone.0322779 (PMC12057979; doi:10.1371/journal.pone.0322779)
Supplement: S2 File — (XLSX) [file pone.0322779.s006.xlsx]

## Sheet: Sheet1
Authers	Year	Title	DOI	Eligibility
Liu, M., Li, Z., Cui, Q., Yan, B., Achi, J. G., Zhao, Y., Rong, L., Du, R.	2024	Integrated serum pharmacochemistry and investigation of the anti-influenza A virus pneumonia effect of Qingjin Huatan decoction	10.1016/j.jep.2024.117701	Excluded(Records excluded by subject)
Wang, D. X.	2023	Effects of Qingjin Huatan decoction combined with ambroxol hydrochloride in COPD with respiratory failure	10.3969/j.issn.1673-9701.2023.05.018	Included
Wu, H. Y., Xu, G. L., Chen, X. L., Chen, Q. L., Yang, C. Y.	2023	Clinical Study on Qingjin Huatan Decoction in the Treatment of Phlegm-heat Stagnating in Lung Pattern ACO	10.12174/j.issn.2096-9600.2023.06.24	Included
Zheng. Z.W., Li, Q., Liu, Z. D., Liu, X. J.	2023	ffect of Qingjin Huatan Decoction on Lung Function and Muc5ac Expression in COPD Patients with Phlegm-Heat Syndrome: A Difference-in-Differences Analysis	10.13633/j.cnki.zjtcm.2023.11.004	Excluded(Records excluded by subject)
Zhao, M., Li, J., Wang, W. Y., Li, G. S., Xu, G. L.	2023	Effects of Qingjin Huatan Decoction on COPD Rats with Phlegm-Heat Obstructing Lung Syndrome via the Akt/mTOR and Beclin-1 Signaling Pathways	10.13729/j.issn.1671-7813.Z20220473	Excluded(Records excluded by subject)
Hong, M., Wang, G. Y., Pei, K., Peng, S. M., Wang, L., Zhang, Y. Y., Xu, G. L.	2023	Qingjin Huatan Decoction Inhibits Autophagy of Airway Epithelial Cells via the Bax/Bcl-2 Signaling Pathway	10.13210/j.cnki.jhmu.20230318.001	Excluded(Records excluded by subject)
Yang, Y., Xu, S. H., Xu, C. X., Zhang, C. M., Huang, Y. S.	2023	Research Progress of Qingjin Huatan Recipe in the Treatment of Chronic Obstructive Pulmonary Disease	10.3969/j.issn.1674-9316.2023.17.044	Excluded(Records excluded by subject)
Fang, L.M.	2023	Medication Patterns, Evidence-Based Support, and Mechanistic Insights of the Qingre Huatan Method in the Treatment of AECOPD: A Literature Review	10.27460/d.cnki.gyzyc.2023.000437	Excluded(Records excluded by subject)
Ye, X. X., Zhang, P. F. Pan, L., Wu, Y. C. Li, X. W., Liu, M. H., Liu, Z. W., Guan, X. S., Dong, Z. Q.	2023	Research Progress on the Regulation of the p38MAPK/NF-κB Signaling Pathway by Traditional Chinese Medicine in the Prevention and Treatment of COPD	10.20002/j.issn.1000-7156.2023.06.024	Excluded(Records excluded by subject)
Ding, L. L.	2023	Efficacy Evaluation and Medication Pattern Analysis of Traditional Chinese Medicine in the Treatment of AECOPD Based on Data Mining		Excluded(Records excluded by subject)
Liu, M., Zhao, F., Xu, J., Zhu, X., Zhao, Y., Wen, R., Anirudhan, V., Rong, L., Tian, J., Cui, Q.	2023	Declaration of competing interest The authors declare that they have no known competing financial interests or personal relationships that could have appeared to influence the work reported in this paper.	10.1016/j.jep.2023.116745	Excluded(Records excluded by subject)
Huang, J. M.	2023	Efficacy of Qingjin Huatan Decoction in the Management of Acute Exacerbation in Chronic Obstructive Pulmonary Disease: A Clinical Observation Study		Excluded(Records excluded by subject)
Huang, H.	2023	Effect of Modified Qingjin Huatan Decoction on TCM Syndromes and Inflammatory Markers in Patients with Acute Exacerbation of Chronic Obstructive Pulmonary Disease (COPD)	10.15912/j.cnki.gocm.2023.29.008	Excluded(Records excluded by subject)
Tan, R. X.	2023	"Clinical Efficacy of Modified Qingjin Huatan Decoction in the Treatment of Acute Exacerbation of Chronic Obstructive Pulmonary Disease		Excluded(Records excluded by subject)
Geng, Y. N., Su, Y. H. Gao, M. Geng, L. M.	2023	Efficacy and Mechanisms of Respiratory Exercises Combined with Qingjin Huatan Decoction in the Treatment of Acute Exacerbation of Chronic Obstructive Pulmonary Disease	10.13193/j.issn.1673-7717.2023.12.042	Excluded(Records excluded by subject)
Jiang, M. Yang, F. W., Zhou, C. Y., Zhu, G. M., Li, K. Q., Li, H. Y.	2023	Clinical Observation of the Efficacy of Qingjin Huatan Decoction in the Treatment of Phlegm-Heat Obstructing Lung Type AECOPD		Excluded(Records excluded by subject)
Chang, L. P.	2023	Efficacy Analysis of Modified Qingjin Huatan Decoction in the Treatment of Acute Exacerbation of Chronic Obstructive Pulmonary Disease		Excluded(Records excluded by subject)
Liu, L.	2023	Clinical Application of Qingjin Huatan Decoction Combined with Salbutamol in Patients with Acute Exacerbation of Chronic Obstructive Pulmonary Disease	10.11966/j.issn.2095-994X.2023.09.02.35	Excluded(Records excluded by subject)
Bao, X. L.	2022	Exploring the Clinical Efficacy of Five Classic Heat-Clearing and Phlegm-Resolving Formulas in the Treatment of AECOPD: A Network Meta-Analysis	10.27134/d.cnki.ghbzc.2022.000373	Excluded(Records excluded by subject)
Bai, C. X., Jiang, D. Wang, L. W., Wang, H. X., Li, Y. Z., Chen, O.	2022	Bayesian Network Meta-Analysis on the Efficacy of Integrated Traditional Chinese and Western Medicine in Treating Phlegm-Heat Obstructing Lung Type AECOPD	10.16305/j.1007-1334.2022.1906058	Excluded(Records excluded by subject)
Yu, D. X.	2022	Literature Review on the Treatment Patterns for Acute Exacerbation of COPD Complicated by Respiratory Failure	10.27213/d.cnki.glnzc.2022.000094	Excluded(Records excluded by subject)
Xu, J., Lv, D. X.	2022	Clinical Observation on the Adjuvant Treatment of Acute Exacerbation of Chronic Obstructive Pulmonary Disease with Qingjin Huatan Decoction		Excluded(Records excluded by subject)
Wang, C., Liu, X., Zhang, Z. Y.	2022	Value Analysis of Qingjin Huatan Decoction Combined with Mechanical Ventilation in the Treatment of COPD Complicated with Respiratory Failure	10.14163/j.cnki.11-5547/r.2022.13.048	Excluded(Records excluded by full text)
Li, J. H., Wang, S. S.	2021	Analysis of the Therapeutic Value of Qingjin Huatan Decoction Combined with Western Medicine on Lung Cancer with Chronic Obstructive Pulmonary Disease	10.16662/j.cnki.1674-0742.2021.12.143	Included
Qi, H. J.	2021	Observation on effect of traditional Chinese and western medicine in treatment of coal worker's pneumoconiosis with chronic obstructive pulmonary disease	10.13329/j.cnki.zyyjk.20210304.001	Included
Xia, Q. H.	2021	Effect of Qingjin Huatan Tang combined with Maxing Shigan Tang on inflammatory factors in patients with chronic obstructive pulmonary disease	10.16040/j.cnki.cn15-1101.2021.05.021	Included
Chen, L.	2021	Research on the Distribution of Traditional Chinese Medicine Syndromes in Bronchiectasis in the Hohhot Region	10.27231/d.cnki.gnmyc.2021.000371	Excluded(Records excluded by subject)
Chen, X. L.	2021	Exploring the Mechanism of Qingjin Huatan Decoction in Treating AECOPD Based on the 'Lung and Large Intestine as Interior-Exterior Partners' Theory and Gut Microbiota Changes	10.27879/d.cnki.ggxzy.2021.000022	Excluded(Records excluded by subject)
Zhong, Y., Chen, J.	2021	Research Progress on the Treatment of Acute Exacerbation of Chronic Obstructive Pulmonary Disease with Classic Traditional Chinese Medicine Formulas	10.3969/j.issn.2095-4441.2021.03.021	Excluded(Records excluded by subject)
Zhang, Q. L., Li, Y., Xiao, S. P., You, Y.	2021	Research Progress on the Classic Formula Qingjin Huatan Decoction	10.13422/j.cnki.syfjx.20202301	Excluded(Records excluded by subject)
Zhang, Q. L.	2021	Research on the Bioactivity of the Classic Formula Qingjin Huatan Decoction	10.27658/d.cnki.gzzyy.2021.000188	Excluded(Records excluded by subject)
Xia, Q. H.	2021	Effects of Qingjin Huatan Decoction Combined with Maxing Shigan Decoction on Inflammatory Markers in Patients with Phlegm-Heat Obstructing Lung Type Chronic Obstructive Pulmonary Disease	10.16040/j.cnki.cn15-1101.2021.05.021	Excluded(Records excluded by subject)
Lu, C. M.	2021	Clinical Efficacy of Modified Qingjin Huatan Decoction Combined with Maxing Shigan Decoction for Acute Exacerbation of Chronic Obstructive Pulmonary Disease	10.3969/j.issn.1671-3141.2021.103.246	Excluded(Records excluded by subject)
Yang, H.	2021	Clinical Efficacy of Qingjin Huatan Decoction Combined with Western Medicine in the Treatment of Acute Exacerbation of Chronic Obstructive Pulmonary Disease		Excluded(Records excluded by subject)
Li, J.	2021	Clinical Efficacy Analysis of Qingjin Huatan Decoction, Ambroxol Hydrochloride, and Non-invasive Mechanical Ventilation Combined in the Treatment of Elderly Patients with Chronic Obstructive Pulmonary Disease Complicated by Severe Respiratory Failure		Excluded(Records excluded by full text)
Zhang, S. L., Zhang, Z. B., Sun, Y. L., Liu, X. Gu, W. Q.	2021	Analysis of Clinical Effectiveness of Qingjin Huatan Decoction, Ambroxol Hydrochloride, and Non-invasive Mechanical Ventilation in Elderly COPD Patients with Severe Respiratory Failure		Excluded(Records excluded by full text)
Zhang, Y. H.	2021	Effect of Qingjin Huatan Decoction Combined with Dyphylline on Patients with Acute Exacerbation of Chronic Obstructive Pulmonary Disease	10.3969/j.issn.1672-0369.2021.05.038	Excluded(Records excluded by subject)
Zhou, L. G.	2021	The effects of the Qingjin Huatan decoction plus western medicine on acute exacerbation of chronic obstructive pulmonary disease of phlegm-heat obstruction in the lung	10.3969/j.issn.1674-7860.2021.13.029	Excluded(Records excluded by subject)
Zhou, X. G.	2021	Clinical Efficacy Study of Qingjin Huatan Decoction Combined with Western Medicine in the Treatment of Acute Exacerbation of Chronic Obstructive Pulmonary Disease		Excluded(Records excluded by subject)
Liu, J.	2021	Clinical Observation of Qingjin Zhiyu Huatan Decoction in the Treatment of Acute Exacerbation of Chronic Obstructive Pulmonary Disease		Excluded(Records excluded by subject)
Dai, Y. M.	2021	Effects of Qingjin Huatan Decoction Combined with Western Medicine on Blood Gas Parameters and Respiratory Mechanics in Patients with Acute Exacerbation of Chronic Obstructive Pulmonary Disease		Excluded(Records excluded by subject)
Hua, J. G.	2020	Effect of Qingjin Huatan Decoction combined with ambroxol hydrochloride in the treatment of elderly chronic obstructive pulmonary disease with severe respiratory failure	10.19381/j.issn.1001-7585.2020.05.029	Included
Huang, X. J., Chen, L. Q., Wang, Y. M., Qin, H. Y., Gong, C. X.,	2020	Effect of Qingjin Huatan Decoction Combined with Alveolar Lavage on Airway Inflammation and MUC5AC in Patients with COPD	10.13935/j.cnki.sjzx.200736	Included
Sun, D. P., Xu, G. X.	2020	Effect of Qingjin Huatan Decoction combined with modified breathing exercise training on stable chronic obstructive pulmonary disease	10.3969/j.issn.1674-7860.2020.12.008	Included
Zou, P., Zhang, Z. X., Yang, J. W., Wang, L.	2020	Effect of Qingjin Huatan Tang combined with Maxing Shigan Tang in treating chronic obstructive pulmonary disease	10.16040/j.cnki.cn15-1101.2020.06.010	Included
Huang, Y. P.	2020	Efficacy Observation of Qingjin Huatan Decoction Combined with Maxing Shigan Decoction in Treating Acute Exacerbation of COPD with Phlegm-Heat Obstructing Lung Syndrome		Excluded(Records excluded by subject)
Zheng, W, J.	2020	Research on the Prescription Patterns, Evidence-Based Rationale, and Mechanisms of Traditional Chinese Medicine Decoctions for AECOPD Treatment		Excluded(Records excluded by subject)
Zou, P., Zhang, Z. X., Yang, J. W., Wang, L.	2020	Efficacy Observation of Qingjin Huatan Decoction Combined with Maxing Shigan Decoction in the Treatment of Phlegm-Heat Obstructing Lung Type Chronic Obstructive Pulmonary Disease	10.16040/j.cnki.cn15-1101.2020.06.010	Excluded(Records excluded by subject)
Cai, H. R.	2020	Differentiating Bronchial Asthma from COPD: Beware of Overlap Syndrome		Excluded(Records excluded by subject)
Jiang, C. L.	2020	Theoretical and Clinical Studies on the Treatment of Acute Exacerbation of COPD According to the Phlegm-Heat Obstructing Lung Syndrome	10.27253/d.cnki.gnjzu.2020.000588	Excluded(Records excluded by subject)
Wang, N. W.	2020	Observing the Feasibility and Safety of Qingjin Huatan Decoction Combined with Ambroxol Hydrochloride Injection and Non-invasive Mechanical Ventilation in Elderly COPD Patients with Severe Respiratory Failure		Excluded(Records excluded by subject)
Wang, Y. M.	2020	Clinical Observation of Qingjin Huatan Decoction Combined with Maxing Shigan Decoction in the Treatment of Phlegm-Heat Obstructing Lung Type COPD	10.3969/j.issn.1003-8914.2020.17.032	Excluded(Records excluded by subject)
Pan, J., Zhao, M., Wang, G. Y., Xu, G. L.	2020	Effect of Qingjin Huatan Decoction on Inflammatory Factors in AECOPD by Regulating p62	10.13422/j.cnki.syfjx.20201102	Excluded(Records excluded by subject)
Du, Y. M.	2020	Efficacy Observation of Professor Zhang Hanhong's Experience Prescription in Treating Acute Exacerbation of Chronic Obstructive Pulmonary Disease		Excluded(Records excluded by subject)
Zhang, W. Q., Wu, Y. Y., Ye, C. X.	2020	Clinical Efficacy and Effect on Related Inflammatory Factors of Modified Qingjin Huatan Decoction Combined with Maxing Shigan Decoction in Acute Exacerbation of Chronic Obstructive Pulmonary Disease	10.14164/j.cnki.cn11-5581/r.2020.11.089	Excluded(Records excluded by subject)
Liu, W. H.	2020	Research on the Distribution of TCM Syndromes and Clinical Observation of Syndrome Differentiation and Treatment in Acute Exacerbation of Bronchiectasis	10.27368/d.cnki.gtzyy.2020.000509	Excluded(Records excluded by subject)
Zhao, Y. X.	2020	Clinical Observation of Qingjin Huatan Decoction in the Treatment of Phlegm-Heat Obstructing Lung Syndrome in Patients with Acute Exacerbation of Chronic Obstructive Pulmonary Disease		Excluded(Records excluded by full text)
Liang, R. S.	2020	Clinical Efficacy of Modified Qingjin Huatan Decoction in Treating Acute Exacerbation of AECOPD with Phlegm-Heat Obstructing Lung Syndrome	10.3969/j.issn.1672-8351.2020.01.088	Excluded(Records excluded by subject)
Li, T., Zhang, X. Y., Xu, M., Zhao, L. G., Liu, K. Q.	2020	Impact of Qingjin Huatan Decoction on Clinical Efficacy, Inflammatory Response, and Airway Mucus Hypersecretion in Acute Exacerbation of COPD	10.16448/j.cjtcm.2020.0449	Excluded(Records excluded by full text)
Lu, J. L.	2020	Clinical Research on the Efficacy of Qingjin Huatan Decoction in Treating AECOPD by Regulating Inflammatory Response through Immune Modulation	10.27044/d.cnki.ggzzu.2020.000340	Excluded(Records excluded by subject)
Wan, C., Wang, G. J., Xu, J. Q.	2019	Clinical observation of Qingjin Huatan Decoction combined with modified breathing exercise training in the treatment of chronic obstructive pulmonary disease at a stable phase: 30 cases		Included
Zhao, M., Xu, G. L., Li, J., Chen, P., Zhong, Y. Q., Li, G. S.	2019	Effect of Qingjin Huatan Granules on the JAK/STAT Signaling Pathway in Lung Tissue of Rats with Phlegm-Heat Obstructing Lung Type in Acute Exacerbation of Chronic Obstructive Pulmonary Disease	10.13288/j.11-2166/r.2019.08.015	Excluded(Records excluded by subject)
Mao, Y., Li, D., Jiang. W.	2019	Effect of Qingjin Huatan Decoction on Airway Inflammation and Airway Mucus Hypersecretion in Rats with Chronic Obstructive Pulmonary Disease		Excluded(Records excluded by subject)
Li, T.	2019	Research on the Effect of Fulei Gushen Decoction on Muc5ac in Bronchoalveolar Lavage Fluid in COPD Rats		Excluded(Records excluded by subject)
Wu, L. N., Zhao, M., Xu, G. L.	2019	Effect of Qingjin Huatan Decoction on Inflammatory Response in COPD Rats by Regulating Autophagy	10.13422/j.cnki.syfjx.20191801	Excluded(Records excluded by subject)
Wu, L. N.	2019	Effect of Qingjin Huatan Decoction on Beclin-1, LC3, and Inflammatory Markers in AECOPD Rats	10.27879/d.cnki.ggxzy.2019.000191	Excluded(Records excluded by subject)
Deng, W. Y., Leng, J. Q.	2019	Application of Qingjin Huatan Decoction in Patients with Acute Exacerbation of Chronic Obstructive Pulmonary Disease	10.19613/j.cnki.1671-3141.2019.30.005	Excluded(Records excluded by full text)
Yin, W. Y.	2019	Therapeutic Effect of Qingjin Huatan Decoction Combined with Dyphylline in the Acute Exacerbation of Chronic Obstructive Pulmonary Disease		Excluded(Records excluded by full text)
Fan, S. J.	2019	Application Analysis of Qingjin Huatan Decoction Combined with Western Medicine in the Treatment of Acute Exacerbation of Chronic Obstructive Pulmonary Disease		Excluded(Records excluded by full text)
Dai, Z. Q.	2019	Clinical Efficacy Observation of Qingjin Huatan Decoction Combined with Western Medicine in the Treatment of Acute Exacerbation of Chronic Obstructive Pulmonary Disease	10.19613/j.cnki.1671-3141.2019.31.009	Excluded(Records excluded by full text)
Xu, X.	2019	Retrospective Clinical Study on the Treatment of AECOPD with Phlegm-Heat Obstructing Lung Syndrome by Qingjin Huatan Decoction	10.27213/d.cnki.glnzc.2019.000430	Excluded(Records excluded by subject)
Shang, Y. L.	2019	Effect of Qingjin Huatan Decoction on Blood Gas Parameters in the Treatment of Chronic Obstructive Pulmonary Disease		Excluded(Records excluded by full text)
Qu, J. L.	2019	The Clinical Value of Qingjin Huatan Decoction Combined with Routine Western Medicine in Treating AECOPD of Phlegm-heat and Stagnation Lung Type	10.3969/j.issn.1672-2779.2019.10.043	Excluded(Records excluded by subject)
Ye,R. H., Hu, H. F., Luo, G. Y.	2019	Feasibility Analysis of Qingjin Huatan Decoction as an Adjunctive Treatment for AECOPD	10.16040/j.cnki.cn15-1101.2019.03.017	Excluded(Records excluded by subject)
Liu, J.	2019	Clinical Efficacy of Qingjin Huatan Decoction in the Treatment of AECOPD		Excluded(Records excluded by subject)
Yan, S. L., Huo, J.	2019	Clinical Efficacy Observation of Qingjin Huatan Decoction Combined with Western Medicine in the Treatment of Acute Exacerbation of Chronic Obstructive Pulmonary Disease	10.3969/j.issn.2095-6851.2019.22.042	Excluded(Records excluded by full text)
Yi, L. L., Yu, X., Ye, Y., Wang, Y.	2018	Clinical Effect of Qingjin Huatan Decoction and Ambroxol Hydrochloride Combined with Noninvasive Mechanical Ventilation on Chronic Obstructive Pulmonary Disease with Severe Respiratory Failure in the Elderly	10.3969/j.issn.1004-745X.2018.02.011	Included
Gu, W. Y., Zhong, X. J., Tang, J.	2018	Research Progress on Traditional Chinese Medicine in Modulating Muc5ac Expression in Chronic Obstructive Pulmonary Disease	10.16305/j.1007-1334.2018.10.026	Excluded(Records excluded by subject)
Guo, Y. H.	2018	Immunological Mechanism of Qingjin Huatan Decoction in the Treatment of Acute Exacerbation of Chronic Obstructive Pulmonary Disease with Phlegm-Heat Obstructing Lung Syndrome		Excluded(Records excluded by subject)
Guo, F.	2018	Regulatory Immune Mechanism of Qingjin Huatan Decoction in Treating Acute Exacerbation of Chronic Obstructive Pulmonary Disease with Phlegm-Heat Obstructing Lung Syndrome		Excluded(Records excluded by subject)
Sun, H. L.	2018	Effect of Su Xing Dan Qingjin Huatan Decoction in the Treatment of Acute Exacerbation of Chronic Obstructive Pulmonary Disease	10.19589/j.cnki.issn1004-6569.2018.03.178	Excluded(Records excluded by subject)
Lai, F. F	2018	The Curative Effect of Jiawei Qingjin Huatan Decoction in Treatment of Acute Exacerbation of Chronic Obstructive Pulmonary Disease	10.3969/j.issn.1674-9316.2018.07.055	Excluded(Records excluded by full text)
Li, G. S., Xu, G. L., Li, Q., Zhao, M., Deng, Q. W.	2018	Clinical effect of Qingjin Huatan decoction combined with western medicine on acute exacerbation of chronic obstructive pulmonary disease	10.3760/j.issn.1673-4777.2018.07.014	Excluded(Records excluded by full text)
Xu, X. Y.	2018	Effect of Integrated Traditional Chinese and Western Medicine in the Treatment of Acute Exacerbation of Chronic Obstructive Pulmonary Disease with Phlegm-Heat Obstructing Lung Syndrome	10.3969/j.issn.2095-7629.2018.19.138	Excluded(Records excluded by full text)
Ren, Q.	2018	Clinical Efficacy of Qingjin Huatan Decoction Combined with Dyphylline in the Treatment of Chronic Obstructive Pulmonary Disease		Excluded(Records excluded by full text)
Zheng, L. J.	2017	Clinical Features of Hospitalized Bronchiectasis Patients in the Luzhou Area		Excluded(Records excluded by subject)
Zhou, J. J., Lin, H., Gu, W.	2017	Clinical Observation of Qingjin Huatan Decoction Combined with Maxing Shigan Decoction in Treating Acute Exacerbation of COPD with Phlegm-Heat Obstructing Lung Syndrome	10.3969/j.issn.1000-7369.2017.11.021	Excluded(Records excluded by subject)
Huang, Y. H.	2017	Clinical Efficacy of Qingjin Huatan Decoction Combined with Dyphylline in the Treatment of Chronic Obstructive Pulmonary Disease	10.15887/j.cnki.13-1389/r.2017.12.053	Excluded(Records excluded by full text)
Zheng, Y.	2017	Efficacy Evaluation of Qingjin Huatan Decoction Combined with Western Medicine in the Treatment of Acute Exacerbation of Chronic Obstructive Pulmonary Disease	10.3969/j.issn.1006-6845.2017.01.182	Excluded(Records excluded by full text)
Li, H. R.	2017	Clinical Effectiveness of Integrated Traditional Chinese and Western Medicine in Acute Exacerbation of Chronic Obstructive Pulmonary Disease		Excluded(Records excluded by full text)
Xu, X. H.	2017	Clinical Efficacy Observation of Modified Qingjin Huatan Decoction Combined with Western Medicine in Treating Lung Heat Syndrome Type AECOPD		Excluded(Records excluded by subject)
Zhang, J. C., Cai, X. M., Hu, H. B., Cao, L. P.	2017	Clinical Study on the Treatment of Acute Exacerbation of COPD with Phlegm-Heat Obstructing Lung Syndrome Using Modified Cao's Qingjin Huatan Decoction	10.3969/j.issn.1000-7369.2017.12.012	Excluded(Records excluded by full text)
Ding, H. R.	2017	Efficacy and Safety of Traditional Chinese Medicine in Treating Acute Exacerbation of Chronic Obstructive Pulmonary Disease	10.3969/j.issn.2095-8439.2017.22.102	Excluded(Records excluded by full text)
Cai, X. M., Zhang, J. C., Cao, L. P.	2016	Clinical efficacy of Qingjin Huatan Decoction combined with salmeterol and fluticasone powder inhalation in the treatment of stable chronic obstructive pulmonary disease	10.3969/j.issn.1000-7369.2016.06.006	Included
Lin, W. X., Chen, Q. Q.	2016	Effect of Qingjin Huatan Decoction combined with Western medicine in the treatment of lung cancer combined with chronic obstructive pulmonary disease	10.13457/j.cnki.jncm.2016.06.089	Included
Chen, Y., Feng, C. L., Li, G. M., Ge, D. Y., Wang, J., Li, C. Y., Yao, X. Q.	2016	Effect of Qingjin Huatan Decoction on Neutrophil Elastase and Muc5ac Expression in Lung Tissue of COPD Model Rats	10.13463/j.cnki.jlzyy.2016.01.018	Excluded(Records excluded by subject)
Chen, Y., Feng, C. L., Li, G. M., Ge, D. Y., Wang, J.	2016	Effects of Qingjin Huatan Decoction on EGFR/MAPK Signaling Pathway of Airway Mucus Hypersecretion Rats with Chronic Obstructive Pulmonary Disease	10.3969/j.issn.1005-5304.2016.10.014	Excluded(Records excluded by subject)
Chen, Y.	2016	Clinical and Experimental Study on the Intervention of Qingjin Huatan Decoction on Airway Mucus Hypersecretion in AECOPD by Neutrophil Elastase		Excluded(Records excluded by subject)
Xue, M.	2016	Clinical Study in Method of Clearing Heat and Dissipating Phlegm, Invigorating Spleen to Remove Dampness Combined with Acupoint Injection on AECOPD of Advanced Stage		Excluded(Records excluded by subject)
Cai, X. M.	2016	Clinical Efficacy Evaluation of Modified Cao's Qingjin Huatan Decoction Combined with Salmeterol-Fluticasone Powder Inhaler in the Treatment of Stable Chronic Obstructive Pulmonary Disease		Excluded(Records excluded by subject)
Lin, X.	2016	Clinical Observation of the Efficacy of Wei Jingtang from Qianjin Combined with Qingjin Huatan Decoction in the Treatment of AECOPD		Excluded(Records excluded by subject)
Wu, M.	2016	Meta-Analysis of the Clinical Efficacy of Modified Qingjin Huatan Decoction in Treating Acute Exacerbation of Chronic Obstructive Pulmonary Disease		Excluded(Records excluded by subject)
Fu, L. Y.	2016	Injection,Qingjin Huatan Soup Combined with Western Medicine Chronic Obstructive Pulmonary Disease Randomized Controlled Study	10.13729/j.issn.1671-7813.2016.01.47	Excluded(Records excluded by subject)
Zhao, C.	2016	Clinical Observation of the Efficacy of Qingjin Huatan Decoction in the Treatment of Acute Exacerbation of COPD		Excluded(Records excluded by subject)
Wang, H. X., Huang, D. H., Lin, G. K., Chen, Y. B.	2016	Clinical Observation of the Efficacy of Qingjin Huatan Decoction Combined with Bronchoalveolar Lavage in Treating Phlegm-Heat Obstructing Lung Syndrome in AECOPD	10.13457/j.cnki.jncm.2016.08.026	Excluded(Records excluded by subject)
Ji, J. Y.	2016	Clinical Efficacy Observation of Qingjin Huatan Decoction in the Treatment of Acute Exacerbation of Chronic Obstructive Pulmonary Disease		Excluded(Records excluded by full text)
Yu, T., Wei, Y. D., Zhao, M. M., Zhang, N., Liu, L. J.	2015	Qingjin Huatan Tang combined with Western medicine in the treatment of chronic obstructive pulmonary disease with phlegm heat obstruction and its impact on lung function	10.3969/j.isn.1000-7369.2015.04.010	Included
Zhang, X. P., Zhang, H. F.	2015	Thirty-Five Cases of Lung Cancer Mixed with Chronic Obstructive Pulmonary Disease Treated with Qingjin Huatan Decoction	10.16367/j.issn.1003-5028.2015.06.0540	Included
Chen, Y., Feng, C. L., Li, G. M., Ge, D. Y., Wang, J., Li, C. Y.	2015	Effect of Qingjin Huatan Decoction on the EGFR/MAPK Signaling Pathway in Airway Mucus Hypersecretion Model Rats of Chronic Obstructive Pulmonary Disease		Excluded(Records excluded by subject)
Chen, Y., Feng, C. L., Li, G. M., Ge, D. Y., Yao, X. Q.	2015	Effect of Qingjin Huatan Decoction on Neutrophil Elastase and Muc5ac Expression in Lung Tissue of COPD Model Rats		Excluded(Records excluded by subject)
Feng, C. L., Si, N., Wang, J., Li, C. Y., Zhao, D., Feng, F., Zhang, Q.	2015	Effects of Qingjin Huatan Decoction on Expressions of NE, EGFR, and MUC5AC mRNA in ;Lung Tissue of COPD Rats	10.3969/j.issn.1005-5304.2015.05.021	Excluded(Records excluded by subject)
Zhao, F. Y.	2015	Analysis of the Application and Efficacy of Qingjin Huatan Decoction in the Treatment of Chronic Obstructive Pulmonary Disease	10.3969/j.issn.1006-1959.2015.36.334	Excluded(Records excluded by full text)
Zhao, C. X.	2015	To Investigate of the Effect of Treatment of Acute Exacerbation of Chronic Obstructive Pulmonary Disease With Jiawei Qingjin Expectorant Decoction	10.3969/j.issn.1674-9316.2015.10.204	Excluded(Records excluded by full text)
Jiang, W., Mao, Y.	2015	Clinical Observation of Integrated Traditional Chinese and Western Medicine in the Treatment of Acute Exacerbation of Chronic Obstructive Pulmonary Disease	10.3969/j.issn.1007-8517.2018.8.zgmzmjyyzz201808037	Excluded(Records excluded by full text)
Wang, H. X.	2015	Clinical Study of Qingjin Huatan Decoction Combined with Bronchoalveolar Lavage in Treating Phlegm-Heat Obstructing Syndrome in AECOPD		Excluded(Records excluded by subject)
Wang, L., Rong, X. M.	2015	Clinical Observation of the Efficacy of Modified Qingjin Huatan Decoction in Adjuvant Treatment of Chronic Obstructive Pulmonary Disease	10.15887/j.cnki.13-1389/r.2015.29.029	Excluded(Records excluded by full text)
Lin, X., Xu, M. M., Zhou, Y., You, S. W., Lin, X.	2015	Clinical Observation of the Efficacy of Integrated Traditional Chinese and Western Medicine in the Treatment of Cough in Chronic Obstructive Pulmonary Disease		Excluded(Records excluded by full text)
Zhang, X. P., Zhang, H. F.	2015	Acupoint Injection Combined with Modified Qingjin Huatan Decoction in the Treatment of Lung Cancer Complicated with Chronic Obstructive Pulmonary Disease: A Study of 35 Cases	10.16367/j.issn.1003-5028.2015.06.0540	Excluded(Records excluded by full text)
Chen, X. Y., Huang, D. E.	2015	Randomized Controlled Trial in Parallel with Chronic Obstructive Pulmonary Disease with Acute Exacerbation of Qingjin Huatan Soup combined with Western Medicine	10.13729/j.iss1.1671-7813.2015.08.55	Excluded(Records excluded by full text)
Zhang, T. M., Liu, W., Zhao, B.	2015	Efficacy of Qingjin Huatan Decoction in Treating AECOPD with Phlegm-Heat Congesting the Lungs	10.3760/cmaj.issn.1673-8799.2015.05.015	Excluded(Records excluded by full text)
Li, Y. H., Wang, X. Y., Zhang, J. C., Miao, W. H.	2014	Experience of Chief Physician Cao Liping in the Treatment of Chronic Obstructive Pulmonary Disease		Excluded(Records excluded by subject)
Ni, H. B.	2014	Clinical Efficacy of Qingjin Huatan Decoction in the Treatment of Acute Exacerbation of Chronic Obstructive Pulmonary Disease Diagnosed as Phlegm-Heat Obstructing Lung Syndrome		Excluded(Records excluded by subject)
Xu, S., Zhang, N. Z., Li, G. L.	2014	Clinical Efficacy Observation of Qingjin Huatan Decoction Combined with Maxing Shigan Decoction in the Treatment of Acute Exacerbation of Chronic Obstructive Pulmonary Disease	10.3969/j.issn.1672-4860.2013.02.023	Excluded(Records excluded by subject)
Chen, Y. Z.	2014	Clinical Efficacy Observation of Modified Qingjin Huatan Decoction in Treating AECOPD with Phlegm-Heat and Blood Stasis Syndrome, and Its Effects on PCT and FIB		Excluded(Records excluded by full text)
Chen, S. X	2014	Clinical Observation of Modified Qingjin Huatan Decoction in the Treatment of Acute Exacerbation of Chronic Obstructive Pulmonary Disease with Phlegm-Heat Obstructing Lung Syndrome		Excluded(Records excluded by full text)
Zheng, J. F.	2014	Qingjin Huatan Decoction as the Main Treatment for Acute Exacerbation of Chronic Obstructive Pulmonary Disease: A Study of 48 Cases	10.13633/j.cnki.zjtcm.2014.12.018	Excluded(Records excluded by full text)
Wang, W., Zu, B. C.	2014	Clinical Observation of Modified Qingjin Huatan Decoction in the Treatment of Chronic Obstructive Pulmonary Disease	10.16040/j.cnki.cn15-1101.2014.36.028	Excluded(Records excluded by full text)
Li, J. H.	2014	Clinical Observation of Integrated Traditional Chinese and Western Medicine in the Treatment of Acute Exacerbation of Chronic Obstructive Pulmonary Disease: A Study of 55 Cases	10.3969/j.issn.2095-1752.2014.13.030	Excluded(Records excluded by full text)
Chen, X. B., Xu, X. W., Han, Z. Q., Liang, X. L., Zhao, Y., Wang, M.	2014	Clinical Observation on Qingjinhuatan Decoction Treating Acute Exacerbation of Chronic Obstructive Pulmonary Disease	10.3969/j. issn.1673 - 7202.2014.06.016	Excluded(Records excluded by full text)
Li, L., Zhang, B., Song, X. L., Yang, X. L.	2014	The Clinical Study on the Treatment of Acute Exacerbation of Chronic Obstructive Pulmonary Disease with Acupoint Injection Combined with Qingjin Phlegm Decoction	10.3969/j.issn.1004-745X.2014.12.022	Excluded(Records excluded by full text)
Wu, Y.	2014	Clinical Efficacy of Qingjin Huatan Decoction and Its Impact on Inflammatory Cytokines in Patients with Acute Exacerbation of Chronic Obstructive Pulmonary Disease		Excluded(Records excluded by full text)
Zhou, J. L., Liang, J., Deng, Q. N.	2014	Clinical Study of Combined Treatment of Traditional Chinese and Western Medicine for Acute Exacer- bations in Chronic Obstructive Pulmonary Disease	10.3969/j.issn.1004-745X.2014.01.014	Excluded(Records excluded by full text)
Jiang, W. J.	2013	Clinical Observation of the Efficacy of Modified Su Xing Dan Qingjin Huatan Decoction in the Treatment of Chronic Obstructive Pulmonary Disease	10.3969/j.issn.1003-0719.2011.03.008	Excluded(Records excluded by subject)
Liu, K. Q., Ni, H. B., Huang, X. F.	2013	Clinical Observation of Qingjin Huatan Decoction in the Treatment of Acute Exacerbation of Chronic Obstructive Pulmonary Disease		Excluded(Records excluded by full text)
Huang, Z. H., Yuan, P. X., Zhang, Y. Q.	2012	Clinical Observation of Integrated Traditional Chinese and Western Medicine in the Treatment of Acute Exacerbation of Chronic Obstructive Pulmonary Disease: A Study of 60 Cases	10.16662/j.cnki.1674-0742.2012.23.015	Excluded(Records excluded by full text)
Jiang, W. J.	2012	Su Xing Dan Qingjin Huatan Decoction in the Treatment of Acute Exacerbation of Chronic Obstructive Pulmonary Disease: A Study of 30 Cases	10.16190/j.cnki.45-1211/r.2012.01.018	Excluded(Records excluded by full text)
Zeng, H. O.	2012	Clinical Efficacy Observation of Qingjin Huatan Decoction Combined with Scalp Acupuncture in the Treatment of Acute Exacerbation of Chronic Obstructive Pulmonary Disease		Excluded(Records excluded by full text)
Zhang, Y.	2011	Thirty-Four Cases of Chronic Obstructive Pulmonary Disease Treated with Qingjin Huatan Decoction	10.16367/j.issn.1003-5028.2011.02.025	Included
Gan, L., Wang, Y. S., Ge, Y. X.	2011	Comparison of Traditional Formulas in the Treatment of Phlegm-Heat Cough: Applications and Differences		Excluded(Records excluded by subject)
Zhang, W. D., Xu, Y. Z., Jin, L.	2011	Treatment of Acute Exacerbation of Chronic Obstructive Pulmonary Disease with Xiao Chengqi Decoction Combined with Qingjin Huatan Decoction: A Study of 42 Cases	10.16448/j.cjtcm.2008.01.036	Excluded(Records excluded by subject)
Ma, D. F.	2010	Clinical Study of Qingjin Zhike Decoction in the Treatment of Acute Exacerbation of COPD with Phlegm-Heat Obstructing Lung Syndrome		Excluded(Records excluded by full text)
Gao, Z. Y.	2008	Four Treatment Methods for Acute Exacerbation of Chronic Obstructive Pulmonary Disease with Infection		Excluded(Records excluded by subject)
Luo, L. W.	2007	Clinical Efficacy Observation of Modified Qingjin Huatan Decoction in the Treatment of Acute Exacerbation of Chronic Obstructive Pulmonary Disease		Excluded(Records excluded by full text)
Wu, Z. D., Li, K. J.	2007	Clinical Efficacy Observation of Qingjin Huatan Decoction Combined with Apricot Kernel Injection in the Treatment of Acute Exacerbation of Chronic Obstructive Pulmonary Disease	10.3969/j.issn.1008-8849.2007.24.032	Excluded(Records excluded by full text)
Zhu, Y. F., Chen, Y. Y., Luo, B., Zhang, J. S., Wei, X. J.	2024	Efficacy of the Qingjin Huatan decoction on intestinal flora in patients with chronic obstructive pulmonary disease of the phlegm-heat obstructing lung type	10.3969/j.issn.1674-7860.2024.01.012	Excluded(Records excluded by full text)
Xu, G. L.	2018	Exploring the Regulation of Airway Inflammation in COPD Rats via the JAK/STAT Pathway and the Interventional Effect of Qingjin Huatan Granules		Excluded(Records excluded by subject)
